# Supplementary material for: Causal Relationship Between Circulating Metabolites and Sarcopenia‐Related Traits: A Mendelian Randomization and Experimental Study
Source: Food Sci Nutr. 2025 Jan 9;13(1):e4624. doi: 10.1002/fsn3.4624 (PMC11717068; doi:10.1002/fsn3.4624)
Supplement: Supplementary file 3 — Table S1. The causal association between plasma metabolites and sarcopenia‐related traits was initially screened with a threshold of P IVW < 0.05. [file FSN3-13-e4624-s005.xlsx]

## Sheet: Sheet1
	Supplementary Table 1. The causal association between plasma metabolites and sarcopenia-related traits was initially screened with a threshold of PIVW <0.05.
ALM	LGS	RGS	WP		ALM|LGS|RGS|WP		ALM|LGS|RGS		LGS|RGS|WP
GCST90199741	GCST90199705	GCST90200757	GCST90200464		ID	Metabolites	ID	Metabolites	ID	Metabolites
GCST90200707	GCST90200617	GCST90201000	GCST90200875		GCST90200756	Glycine to pyridoxal ratio	GCST90199741	Gamma-glutamylglycine levels	GCST90199855	5alpha-androstan-3beta,17beta-diol monosulfate (2) levels
GCST90200757	GCST90201000	GCST90199741	GCST90200106				GCST90200707	Glycine levels	GCST90200296	Methyl indole-3-acetate levels
GCST90199705	GCST90200791	GCST90200617	GCST90199953				GCST90200757	Glycine to alanine ratio
GCST90200794	GCST90200757	GCST90200274	GCST90200097				GCST90199705	Propionylglycine levels
GCST90200274	GCST90200646	GCST90200758	GCST90200577				GCST90200274	Cis-3,4-methyleneheptanoylglycine levels
GCST90200069	GCST90200707	GCST90200707	GCST90200565				GCST90200069	Phenylacetylglutamate levels
GCST90200435	GCST90199741	GCST90199936	GCST90200412				GCST90200791	Creatine to carnitine ratio
GCST90200228	GCST90199983	GCST90199705	GCST90200261				GCST90200758	Glycine to serine ratio
GCST90200756	GCST90200195	GCST90199983	GCST90200950				GCST90200965	Glutamate to 5-oxoproline ratio
GCST90200791	GCST90199962	GCST90200179	GCST90200535				GCST90200807	Carnitine to ergothioneine ratio
GCST90200758	GCST90200475	GCST90200953	GCST90199923				GCST90200953	Glucose-to-mannose ratio
GCST90199892	GCST90200388	GCST90200756	GCST90200096				GCST90201000	Serine to threonine ratio
GCST90200684	GCST90200364	GCST90200174	GCST90200269				GCST90200920	Mannose to glycerol ratio
GCST90200132	GCST90199883	GCST90200069	GCST90199636				GCST90199962	Acisoga levels
GCST90200965	GCST90200715	GCST90200919	GCST90200976				GCST90200195	N-acetyl-isoputreanine levels
GCST90200565	GCST90200756	GCST90200965	GCST90200408				GCST90200497	X-12740 levels
GCST90199688	GCST90199747	GCST90200715	GCST90200255				GCST90200209	Sulfate of piperine metabolite C16H19NO3 (3) levels
GCST90200807	GCST90200274	GCST90199855	GCST90200999				GCST90200646	X-24801 levels
GCST90200740	GCST90201006	GCST90200096	GCST90199660				GCST90199747	Isovalerylcarnitine (C5) levels
GCST90200441	GCST90200953	GCST90200930	GCST90200115				GCST90200329	3-phosphoglycerate levels
GCST90200953	GCST90200572	GCST90200278	GCST90200811				GCST90200388	Palmitoleate (16:1n7) levels
GCST90201000	GCST90200758	GCST90200646	GCST90200716				GCST90200821	Adenosine 5'-diphosphate (ADP) to glycine ratio
GCST90200920	GCST90199855	GCST90199883	GCST90200720				GCST90200102	1-palmitoleoyl-2-linolenoyl-GPC (16:1/18:3) levels
GCST90199962	GCST90200398	GCST90200791	GCST90199776				GCST90199781	Hexanoylglycine levels
GCST90200795	GCST90200821	GCST90200202	GCST90199801				GCST90200344	N6,n6,n6-trimethyllysine levels
GCST90200279	GCST90199625	GCST90200102	GCST90199787
GCST90200356	GCST90200930	GCST90199639	GCST90200121
GCST90200480	GCST90199710	GCST90200821	GCST90200394
GCST90200692	GCST90199769	GCST90199641	GCST90201003
GCST90200128	GCST90200179	GCST90200700	GCST90200023
GCST90200092	GCST90199697	GCST90200195	GCST90200942
GCST90200058	GCST90199886	GCST90199888	GCST90200485
GCST90199858	GCST90200278	GCST90200911	GCST90200366
GCST90199723	GCST90200923	GCST90200345	GCST90200296
GCST90200415	GCST90200911	GCST90199709	GCST90200248
GCST90200800	GCST90199802	GCST90200329	GCST90200037
GCST90200147	GCST90200965	GCST90200365	GCST90200302
GCST90200769	GCST90199709	GCST90200344	GCST90199824
GCST90200195	GCST90199703	GCST90200475	GCST90199964
GCST90200851	GCST90200380	GCST90200380	GCST90200572
GCST90200907	GCST90200376	GCST90199781	GCST90200596
GCST90199798	GCST90200971	GCST90199968	GCST90200107
GCST90200497	GCST90200949	GCST90200807	GCST90200190
GCST90200209	GCST90200181	GCST90200214	GCST90200446
GCST90200041	GCST90200612	GCST90200939	GCST90200459
GCST90199785	GCST90199798	GCST90200296	GCST90200605
GCST90200646	GCST90199774	GCST90200204	GCST90200264
GCST90200257	GCST90199646	GCST90200112	GCST90200167
GCST90200979	GCST90200920	GCST90200920	GCST90200453
GCST90200312	GCST90199933	GCST90200209	GCST90200888
GCST90199882	GCST90200814	GCST90199838	GCST90200644
GCST90199747	GCST90200674	GCST90199962	GCST90200756
GCST90200737	GCST90200384	GCST90199949	GCST90199855
GCST90199690	GCST90200202	GCST90199624	GCST90200047
GCST90200749	GCST90199857	GCST90200497	GCST90200526
GCST90200329	GCST90200710	GCST90200674	GCST90200382
GCST90199918	GCST90200102	GCST90200846	GCST90200498
GCST90199621	GCST90200114	GCST90200181	GCST90200607
GCST90199933	GCST90200887	GCST90199737	GCST90199874
GCST90199752	GCST90200738	GCST90200570	GCST90200533
GCST90199837	GCST90200521	GCST90200894	GCST90200657
GCST90200615	GCST90200296	GCST90200141	GCST90200390
GCST90199835	GCST90200700	GCST90199625	GCST90200511
GCST90199916	GCST90199738	GCST90200810	GCST90200750
GCST90200755	GCST90200328	GCST90200388	GCST90200918
GCST90200285	GCST90200807	GCST90200364	GCST90200975
GCST90199862	GCST90200093	GCST90200590	GCST90200328
GCST90200388	GCST90199838	GCST90200469	GCST90199642
GCST90199770	GCST90199649	GCST90199701	GCST90199870
GCST90199788	GCST90200590	GCST90200878	GCST90200910
GCST90200016	GCST90200344	GCST90199828	GCST90200531
GCST90200143	GCST90200350	GCST90200874	GCST90200527
GCST90199803	GCST90200498	GCST90200804	GCST90200319
GCST90200569	GCST90200329	GCST90200982	GCST90200809
GCST90200549	GCST90200282	GCST90200384	GCST90200377
GCST90199852	GCST90199639	GCST90200751	GCST90200457
GCST90200402	GCST90199849	GCST90200944	GCST90200105
GCST90200153	GCST90199781	GCST90199738	GCST90200466
GCST90200902	GCST90200217	GCST90200738	GCST90200343
GCST90200139	GCST90200424	GCST90200212	GCST90200368
GCST90199821	GCST90200497	GCST90199802	GCST90199997
GCST90200775	GCST90200238	GCST90200138	GCST90199718
GCST90200529	GCST90200069	GCST90199743	GCST90200787
GCST90200089	GCST90199998	GCST90200967	GCST90200232
GCST90200612	GCST90200773	GCST90200376	GCST90200128
GCST90200904	GCST90200468	GCST90201006	GCST90200650
GCST90199932	GCST90200921	GCST90200239	GCST90200721
GCST90200017	GCST90200903	GCST90200521
GCST90200033	GCST90200209	GCST90199889
GCST90200821	GCST90200568	GCST90200966
GCST90200158	GCST90200919	GCST90200897
GCST90200621	GCST90200967	GCST90199747
GCST90199628	GCST90199949	GCST90199647
GCST90200124	GCST90200810	GCST90200415
GCST90200102	GCST90200143	GCST90200923
GCST90199904	GCST90200751	GCST90200127
GCST90200602	GCST90199719	GCST90199848
GCST90200551	GCST90199684	GCST90199857
GCST90200786	GCST90200856	GCST90199863
GCST90200263	GCST90200846	GCST90201003
GCST90200908	GCST90199908	GCST90199827
GCST90199782	GCST90200682	GCST90199649
GCST90200127	GCST90199801	GCST90200496
GCST90200535	GCST90200618
GCST90200073
GCST90200358
GCST90200639
GCST90200095
GCST90200174
GCST90199730
GCST90199977
GCST90199903
GCST90199763
GCST90199853
GCST90200884
GCST90200030
GCST90200538
GCST90200160
GCST90199859
GCST90199674
GCST90199833
GCST90199781
GCST90199848
GCST90200718
GCST90199898
GCST90200797
GCST90199886
GCST90200445
GCST90200368
GCST90200412
GCST90200914
GCST90200921
GCST90200843
GCST90200344
