# Supplementary material for: Causal Relationship Between Circulating Metabolites and Sarcopenia‐Related Traits: A Mendelian Randomization and Experimental Study
Source: Food Sci Nutr. 2025 Jan 9;13(1):e4624. doi: 10.1002/fsn3.4624 (PMC11717068; doi:10.1002/fsn3.4624)
Supplement: Supplementary file 4 — Table S2. The reverse analysis of plasma metabolites and sarcopenia‐related traits was initially screened with a threshold of P IVW < 0.05. [file FSN3-13-e4624-s009.xlsx]

## Sheet: Sheet1
Supplementary Table 2. The reverse analysis of plasma metabolites and sarcopenia-related traits was initially screened with a threshold of PIVW <0.05.
ALM	LGS	RGS	WP		ALM|LGS|RGS		ALM|LGS|WP		ALM|RGS|WP		LGS|RGS|WP		ALM|LGS|RGS|WP
GCST90199914	GCST90200164	GCST90200161	GCST90200168		ID	Metabolites	ID	Metabolites	ID	Metabolites	ID	Metabolites	ID	Metabolites
GCST90200928	GCST90200110	GCST90200164	GCST90200173		GCST90199930	(R)-3-hydroxybutyrylcarnitine levels	GCST90200585	X-21829 levels	GCST90200551	X-18886 levels	GCST90199661	Maleate levels	GCST90199668	Hexanoylcarnitine levels (Biocrates platform)
GCST90200987	GCST90200380	GCST90200173	GCST90200175		GCST90200323	Creatine levels	GCST90200260	Branched chain 14:0 dicarboxylic acid levels	GCST90200259	Pentose acid levels	GCST90199665	N-acetylaspartate (naa) levels	GCST90200578	X-18922 levels
GCST90200314	GCST90199837	GCST90200178	GCST90200182		GCST90200750	Aspartate to asparagine ratio	GCST90200147	N,N,N-trimethyl-5-aminovalerate levels	GCST90200917	Alpha-ketobutyrate to 3-methyl-2-oxobutyrate ratio	GCST90200667	X-25271 levels	GCST90200087	2-methylserine levels
GCST90200057	GCST90200323	GCST90200181	GCST90200109		GCST90200791	Creatine to carnitine ratio	GCST90200877	Taurine to glutamate ratio	GCST90201008	Threonine to alpha-ketobutyrate ratio
GCST90200448	GCST90200325	GCST90200110	GCST90200118		GCST90200110	Palmitoleoylcarnitine (C16:1) levels	GCST90199837	Carotenoid levels (cryptoxanthin)	GCST90200841	Adenosine 5'-diphosphate (ADP) to oxalate (ethanedioate) ratio
GCST90200753	GCST90200327	GCST90200132	GCST90200124		GCST90200931	Glycerol to sulfate ratio	GCST90199738	Stachydrine levels	GCST90200924	Alpha-tocopherol to glycerol ratio
GCST90200552	GCST90200341	GCST90200366	GCST90200127		GCST90199820	Dihomo-linolenate (20:3n3 or n6) levels
GCST90200816	GCST90200620	GCST90200367	GCST90200130		GCST90199669	Acetylcarnitine levels (Biocrates platform)
GCST90199895	GCST90200622	GCST90200368	GCST90200375		GCST90200920	Mannose to glycerol ratio
GCST90199798	GCST90200624	GCST90200383	GCST90200381		GCST90200930	Carnitine to acetylcarnitine (C2) ratio
GCST90200944	GCST90200625	GCST90199833	GCST90200382		GCST90200905	Glucose to glycerol ratio
GCST90200751	GCST90200626	GCST90200323	GCST90199834		GCST90200929	Glycerol to carnitine ratio
GCST90199660	GCST90200632	GCST90200325	GCST90199837		GCST90200325	Glycerol levels
GCST90199930	GCST90200591	GCST90200354	GCST90200360		GCST90200903	Phosphate to glycerol ratio
GCST90200714	GCST90200599	GCST90200358	GCST90200361		GCST90199770	1-arachidonylglycerol (20:4) levels
GCST90200952	GCST90200142	GCST90200388	GCST90200407		GCST90200883	Phosphate to acetoacetate ratio
GCST90199652	GCST90200147	GCST90200390	GCST90200624		GCST90200318	Acetoacetate levels
GCST90200833	GCST90200149	GCST90200392	GCST90200601		GCST90199774	Oleoylcarnitine levels
GCST90200988	GCST90200424	GCST90200394	GCST90200603		GCST90199676	1-oleoylglycerol (18:1) levels
GCST90200323	GCST90200257	GCST90200397	GCST90200965		GCST90200700	Decadienedioic acid (C10:2-DC) levels
GCST90200746	GCST90200260	GCST90200632	GCST90200967		GCST90199666	Palmitoylcarnitine levels (Metabolon platform)
GCST90200750	GCST90200288	GCST90200639	GCST90200971		GCST90200758	Glycine to serine ratio
GCST90200181	GCST90200297	GCST90200595	GCST90200140
GCST90200985	GCST90199866	GCST90200596	GCST90200141
GCST90200715	GCST90200069	GCST90200136	GCST90200142
GCST90199785	GCST90200087	GCST90200137	GCST90200147
GCST90200228	GCST90200089	GCST90200138	GCST90200154
GCST90200088	GCST90200648	GCST90200139	GCST90200156
GCST90200954	GCST90200662	GCST90200143	GCST90200157
GCST90200083	GCST90200026	GCST90200144	GCST90200193
GCST90200791	GCST90199981	GCST90200145	GCST90200425
GCST90200041	GCST90199987	GCST90200148	GCST90200435
GCST90201004	GCST90199999	GCST90200149	GCST90200259
GCST90200900	GCST90201009	GCST90200151	GCST90200260
GCST90199709	GCST90200978	GCST90200158	GCST90200266
GCST90200120	GCST90199656	GCST90200187	GCST90200267
GCST90200103	GCST90199661	GCST90200249	GCST90200274
GCST90200731	GCST90199665	GCST90200259	GCST90200290
GCST90199769	GCST90199666	GCST90200284	GCST90199847
GCST90200813	GCST90199668	GCST90200290	GCST90199856
GCST90200812	GCST90199669	GCST90200291	GCST90199890
GCST90200266	GCST90199675	GCST90200293	GCST90200081
GCST90200433	GCST90199676	GCST90200297	GCST90200087
GCST90200763	GCST90199634	GCST90200438	GCST90200088
GCST90200032	GCST90199892	GCST90199846	GCST90200098
GCST90200551	GCST90199915	GCST90199866	GCST90200643
GCST90200110	GCST90199930	GCST90199870	GCST90200644
GCST90199668	GCST90199943	GCST90199874	GCST90200656
GCST90200185	GCST90199950	GCST90199887	GCST90200066
GCST90200159	GCST90200448	GCST90200074	GCST90200551
GCST90200931	GCST90199813	GCST90200080	GCST90199973
GCST90200059	GCST90199820	GCST90200087	GCST90200018
GCST90200070	GCST90199821	GCST90200662	GCST90199981
GCST90200799	GCST90200051	GCST90200067	GCST90201001
GCST90200334	GCST90200064	GCST90200551	GCST90201006
GCST90200882	GCST90200562	GCST90199969	GCST90201008
GCST90199820	GCST90200578	GCST90199970	GCST90201018
GCST90200742	GCST90200582	GCST90199974	GCST90200973
GCST90200341	GCST90200585	GCST90199976	GCST90200983
GCST90199710	GCST90200699	GCST90200004	GCST90200985
GCST90200188	GCST90200709	GCST90200009	GCST90200986
GCST90199669	GCST90200695	GCST90200012	GCST90199712
GCST90200123	GCST90200700	GCST90200019	GCST90199660
GCST90200920	GCST90200099	GCST90200028	GCST90199661
GCST90199748	GCST90200106	GCST90199979	GCST90199665
GCST90200403	GCST90200750	GCST90201006	GCST90199668
GCST90200012	GCST90200757	GCST90201008	GCST90199729
GCST90200983	GCST90200758	GCST90199700	GCST90200211
GCST90199893	GCST90199770	GCST90199709	GCST90200214
GCST90200370	GCST90199774	GCST90199711	GCST90199672
GCST90200898	GCST90199777	GCST90199713	GCST90199678
GCST90200158	GCST90199782	GCST90199715	GCST90199679
GCST90199640	GCST90200540	GCST90199651	GCST90199683
GCST90200238	GCST90200505	GCST90199659	GCST90199686
GCST90199911	GCST90200518	GCST90199661	GCST90199687
GCST90200585	GCST90200667	GCST90199665	GCST90200209
GCST90200821	GCST90200669	GCST90199666	GCST90199629
GCST90199684	GCST90200677	GCST90199668	GCST90199632
GCST90200930	GCST90200299	GCST90199669	GCST90199635
GCST90200957	GCST90200302	GCST90199721	GCST90199641
GCST90199979	GCST90200306	GCST90199723	GCST90199892
GCST90200851	GCST90200308	GCST90199728	GCST90199894
GCST90200471	GCST90200313	GCST90199731	GCST90199895
GCST90200474	GCST90200318	GCST90199732	GCST90199899
GCST90200260	GCST90200322	GCST90199672	GCST90199902
GCST90199734	GCST90199738	GCST90199674	GCST90199905
GCST90200321	GCST90200458	GCST90199676	GCST90199907
GCST90200056	GCST90200464	GCST90199678	GCST90199909
GCST90200030	GCST90200903	GCST90199625	GCST90199910
GCST90200961	GCST90200905	GCST90199893	GCST90199913
GCST90200905	GCST90200918	GCST90199912	GCST90199932
GCST90200259	GCST90200920	GCST90199915	GCST90199941
GCST90200492	GCST90200928	GCST90199930	GCST90199950
GCST90200293	GCST90200929	GCST90199947	GCST90200441
GCST90200831	GCST90200930	GCST90200446	GCST90200443
GCST90200904	GCST90200931	GCST90199916	GCST90200449
GCST90200397	GCST90200877	GCST90199926	GCST90199827
GCST90200901	GCST90200878	GCST90199820	GCST90200040
GCST90200567	GCST90200883	GCST90199821	GCST90200041
GCST90200320	GCST90200229	GCST90199830	GCST90200043
GCST90200917	GCST90200238	GCST90200029	GCST90200055
GCST90200060	GCST90200243	GCST90200032	GCST90200057
GCST90200929	GCST90200791	GCST90200042	GCST90200554
GCST90200795	GCST90200796	GCST90200051	GCST90200559
GCST90200248	GCST90200797	GCST90200554	GCST90200571
GCST90200832	GCST90200800	GCST90200555	GCST90200578
GCST90200187	GCST90200804	GCST90200578	GCST90200585
GCST90200455	GCST90200808	GCST90200709	GCST90200691
GCST90200325	GCST90200826	GCST90200700	GCST90200693
GCST90200669		GCST90200104	GCST90200707
GCST90200744		GCST90200765	GCST90200769
GCST90200673		GCST90200099	GCST90200776
GCST90199876		GCST90200730	GCST90200104
GCST90200413		GCST90200734	GCST90200764
GCST90200404		GCST90200736	GCST90200715
GCST90200412		GCST90200746	GCST90200744
GCST90199653		GCST90200750	GCST90200748
GCST90200903		GCST90200752	GCST90199787
GCST90200241		GCST90200758	GCST90199758
GCST90200141		GCST90200760	GCST90199761
GCST90200250		GCST90199787	GCST90199762
GCST90200193		GCST90199795	GCST90199764
GCST90200826		GCST90199796	GCST90199767
GCST90200818		GCST90199807	GCST90200532
GCST90200940		GCST90199769	GCST90200533
GCST90201009		GCST90199770	GCST90200540
GCST90199711		GCST90199774	GCST90200543
GCST90200784		GCST90199777	GCST90200548
GCST90199693		GCST90199782	GCST90200667
GCST90200776		GCST90200528	GCST90200674
GCST90199862		GCST90200505	GCST90200301
GCST90201001		GCST90200518	GCST90200307
GCST90200570		GCST90200524	GCST90200322
GCST90200923		GCST90200525	GCST90199735
GCST90199770		GCST90200667	GCST90199738
GCST90200892		GCST90200678	GCST90199741
GCST90199941		GCST90200299	GCST90199752
GCST90201008		GCST90200302	GCST90200456
GCST90200844		GCST90200318	GCST90200460
GCST90200114		GCST90200320	GCST90200467
GCST90200354		GCST90199744	GCST90200481
GCST90200914		GCST90199748	GCST90200487
GCST90200024		GCST90200451	GCST90200491
GCST90200962		GCST90200457	GCST90200493
GCST90200190		GCST90200459	GCST90200902
GCST90200599		GCST90200498	GCST90200916
GCST90200910		GCST90200903	GCST90200942
GCST90200243		GCST90200905	GCST90200946
GCST90200237		GCST90200911	GCST90200917
GCST90200883		GCST90200960	GCST90200924
GCST90200355		GCST90200962	GCST90200873
GCST90199999		GCST90200856	GCST90200874
GCST90200836		GCST90200866	GCST90200875
GCST90200824		GCST90200917	GCST90200876
GCST90200358		GCST90200920	GCST90200877
GCST90200841		GCST90200923	GCST90200879
GCST90199779		GCST90200924	GCST90200229
GCST90200946		GCST90200929	GCST90200233
GCST90200820		GCST90200930	GCST90200245
GCST90200707		GCST90200931	GCST90200412
GCST90200295		GCST90200937	GCST90200419
GCST90200875		GCST90200938	GCST90200420
GCST90200219		GCST90200870	GCST90200784
GCST90200392		GCST90200872	GCST90200838
GCST90200000		GCST90200873	GCST90200841
GCST90201005		GCST90200876	GCST90200842
GCST90199671		GCST90200883	GCST90200805
GCST90200339		GCST90200887	GCST90200812
GCST90199731		GCST90200228	GCST90200813
GCST90199741		GCST90200230	GCST90200822
GCST90200757		GCST90200239
GCST90200965		GCST90200414
GCST90200613		GCST90200416
GCST90200947		GCST90200780
GCST90200011		GCST90200782
GCST90200584		GCST90200836
GCST90199968		GCST90200841
GCST90200154		GCST90200842
GCST90200966		GCST90200791
GCST90200463		GCST90200792
GCST90200685		GCST90200795
GCST90200147		GCST90200810
GCST90200819		GCST90200818
GCST90200388		GCST90200819
GCST90200558		GCST90200821
GCST90200045		GCST90200832
GCST90200578
GCST90200721
GCST90200859
GCST90199722
GCST90200318
GCST90200438
GCST90199907
GCST90200924
GCST90199885
GCST90199680
GCST90199713
GCST90199899
GCST90200768
GCST90200772
GCST90200209
GCST90199622
GCST90200648
GCST90200210
GCST90200329
GCST90200543
GCST90199663
GCST90200665
GCST90200367
GCST90200023
GCST90200849
GCST90200564
GCST90200736
GCST90200459
GCST90200385
GCST90199750
GCST90199728
GCST90200529
GCST90199704
GCST90200907
GCST90200239
GCST90200566
GCST90199880
GCST90199819
GCST90200948
GCST90200687
GCST90200395
GCST90200532
GCST90200212
GCST90199712
GCST90200729
GCST90200151
GCST90199744
GCST90199884
GCST90200249
GCST90200337
GCST90199832
GCST90200608
GCST90200973
GCST90200167
GCST90200838
GCST90200487
GCST90200488
GCST90200408
GCST90200754
GCST90200087
GCST90199774
GCST90199840
GCST90200964
GCST90199864
GCST90200390
GCST90200732
GCST90200231
GCST90200877
GCST90199837
GCST90199742
GCST90200675
GCST90200217
GCST90200500
GCST90200615
GCST90200308
GCST90200374
GCST90200042
GCST90200881
GCST90200538
GCST90200235
GCST90200586
GCST90200623
GCST90200542
GCST90199720
GCST90200856
GCST90199698
GCST90200169
GCST90199729
GCST90200666
GCST90199856
GCST90200105
GCST90200909
GCST90199815
GCST90199631
GCST90200789
GCST90200202
GCST90200186
GCST90199727
GCST90200845
GCST90200771
GCST90200352
GCST90199676
GCST90200852
GCST90200650
GCST90199738
GCST90199735
GCST90199629
GCST90200958
GCST90199976
GCST90199874
GCST90200357
GCST90201012
GCST90200338
GCST90199623
GCST90200156
GCST90200980
GCST90200869
GCST90200700
GCST90200737
GCST90199649
GCST90199666
GCST90200617
GCST90200758
GCST90200466
GCST90200823
GCST90200429
GCST90199835
GCST90200333
GCST90200017
GCST90200400
