# Supplementary material for: Causal Relationship Between Circulating Metabolites and Sarcopenia‐Related Traits: A Mendelian Randomization and Experimental Study
Source: Food Sci Nutr. 2025 Jan 9;13(1):e4624. doi: 10.1002/fsn3.4624 (PMC11717068; doi:10.1002/fsn3.4624)
Supplement: Supplementary file 5 — Table S3. Results of five MR analysis methods. [file FSN3-13-e4624-s008.xlsx]

## Sheet: Sheet1
Supplementary Table 3. Results of five MR analysis methods.
exposure	outcome	method	nsnp	b	se	pval	lo_ci	up_ci	or	or_lci95	or_uci95
Propionylglycine levels	ALM	MR Egger	22	0.0569578	0.014109	0.000645228	0.0293042	0.0846114	1.05861	1.02974	1.08829
		Weighted median	22	0.0302519	0.0101043	0.00275384	0.0104474	0.0500564	1.03071	1.0105	1.05133
		Inverse variance weighted	22	0.0334233	0.00799358	2.89892e-05	0.0177559	0.0490907	1.03399	1.01791	1.05032
		Simple mode	22	0.00581742	0.0127076	0.651805	-0.0190895	0.0307244	1.00583	0.981092	1.0312
		Weighted mode	22	0.0647331	0.00659398	2.67461e-09	0.0518089	0.0776573	1.06687	1.05317	1.08075
Propionylglycine levels	LGS	MR Egger	16	0.0192529	0.00592549	0.00582227	0.00763898	0.0308669	1.01944	1.00767	1.03135
		Weighted median	16	0.0209769	0.00436033	1.50294e-06	0.0124306	0.0295231	1.0212	1.01251	1.02996
		Inverse variance weighted	16	0.015172	0.00331272	4.65123e-06	0.00867911	0.021665	1.01529	1.00872	1.0219
		Simple mode	16	0.00481957	0.0108231	0.662459	-0.0163937	0.0260328	1.00483	0.98374	1.02637
		Weighted mode	16	0.0203677	0.00443678	0.000353475	0.0116716	0.0290638	1.02058	1.01174	1.02949
Gamma-glutamylglycine levels	ALM	MR Egger	26	0.0500819	0.00806646	2.04436e-06	0.0342716	0.0658921	1.05136	1.03487	1.06811
		Weighted median	26	0.0478056	0.00439333	1.41364e-27	0.0391947	0.0564166	1.04897	1.03997	1.05804
		Inverse variance weighted	26	0.0412604	0.00529674	6.71287e-15	0.0308788	0.0516421	1.04212	1.03136	1.053
		Simple mode	26	0.0189764	0.0199795	0.351309	-0.0201834	0.0581362	1.01916	0.980019	1.05986
		Weighted mode	26	0.0470005	0.00429005	4.92677e-11	0.038592	0.055409	1.04812	1.03935	1.05697
Gamma-glutamylglycine levels	RGS	MR Egger	26	0.0203552	0.00535002	0.000861821	0.00986916	0.0308412	1.02056	1.00992	1.03132
		Weighted median	26	0.0195129	0.00322913	1.51477e-09	0.0131838	0.025842	1.0197	1.01327	1.02618
		Inverse variance weighted	26	0.0164589	0.00339517	1.24885e-06	0.00980433	0.0231134	1.0166	1.00985	1.02338
		Simple mode	26	0.012455	0.00968059	0.210023	-0.00651896	0.031429	1.01253	0.993502	1.03193
		Weighted mode	26	0.0194999	0.0033654	4.85513e-06	0.0129037	0.0260961	1.01969	1.01299	1.02644
Cis-3,4-methyleneheptanoylglycine levels	RGS	MR Egger	22	0.0291799	0.00557254	4.0014e-05	0.0182578	0.0401021	1.02961	1.01843	1.04092
		Weighted median	22	0.021636	0.00410587	1.36773e-07	0.0135885	0.0296835	1.02187	1.01368	1.03013
		Inverse variance weighted	22	0.0155789	0.00371555	2.75414e-05	0.00829644	0.0228614	1.0157	1.00833	1.02312
		Simple mode	22	0.00857691	0.0113715	0.459074	-0.0137111	0.030865	1.00861	0.986382	1.03135
		Weighted mode	22	0.0236086	0.00429305	1.8625e-05	0.0151942	0.032023	1.02389	1.01531	1.03254
X-23665 levels	LGS	MR Egger	16	0.0272539	0.0117979	0.0366436	0.00413006	0.0503777	1.02763	1.00414	1.05167
		Weighted median	16	0.0174613	0.00767054	0.0228217	0.00242701	0.0324955	1.01761	1.00243	1.03303
		Inverse variance weighted	16	0.0215162	0.00519058	3.39458e-05	0.0113427	0.0316898	1.02175	1.01141	1.0322
		Simple mode	16	0.0380215	0.0154854	0.0267605	0.00767013	0.0683728	1.03875	1.0077	1.07076
		Weighted mode	16	0.00673237	0.0140093	0.63776	-0.0207259	0.0341906	1.00676	0.979487	1.03478
X-23665 levels	RGS	MR Egger	16	0.0207883	0.012639	0.122275	-0.00398417	0.0455608	1.02101	0.996024	1.04661
		Weighted median	16	0.0189649	0.00742018	0.0105927	0.00442135	0.0335085	1.01915	1.00443	1.03408
		Inverse variance weighted	16	0.024674	0.00539453	4.78766e-06	0.0141007	0.0352472	1.02498	1.0142	1.03588
		Simple mode	16	0.0183004	0.0122133	0.154776	-0.00563759	0.0422384	1.01847	0.994378	1.04314
		Weighted mode	16	0.0178143	0.011627	0.146304	-0.00497472	0.0406033	1.01797	0.995038	1.04144
Glycine levels	ALM	MR Egger	23	0.045061	0.00794888	1.25883e-05	0.0294812	0.0606408	1.04609	1.02992	1.06252
		Weighted median	23	0.040508	0.00352504	1.45556e-30	0.0335989	0.047417	1.04134	1.03417	1.04856
		Inverse variance weighted	23	0.0350072	0.00588121	2.64255e-09	0.0234801	0.0465344	1.03563	1.02376	1.04763
		Simple mode	23	-0.0102736	0.0264667	0.701621	-0.0621482	0.0416011	0.989779	0.939744	1.04248
		Weighted mode	23	0.0400702	0.00372203	3.10171e-10	0.032775	0.0473654	1.04088	1.03332	1.04851
Glycine to alanine ratio	ALM	MR Egger	21	0.0487063	0.0112804	0.000371027	0.0265968	0.0708158	1.04991	1.02695	1.07338
		Weighted median	21	0.0499319	0.00467338	1.20535e-26	0.0407721	0.0590917	1.0512	1.04161	1.06087
		Inverse variance weighted	21	0.040496	0.00737679	4.02732e-08	0.0260375	0.0549545	1.04133	1.02638	1.05649
		Simple mode	21	0.0208334	0.0185559	0.274847	-0.0155362	0.0572029	1.02105	0.984584	1.05887
		Weighted mode	21	0.0485159	0.00484928	3.1385e-09	0.0390113	0.0580205	1.04971	1.03978	1.05974
Glycine to alanine ratio	RGS	MR Egger	20	0.0198781	0.00521579	0.00127927	0.00965511	0.030101	1.02008	1.0097	1.03056
		Weighted median	20	0.0203569	0.00341144	2.41289e-09	0.0136705	0.0270434	1.02057	1.01376	1.02741
		Inverse variance weighted	20	0.0173941	0.00335888	2.23624e-07	0.0108107	0.0239775	1.01755	1.01087	1.02427
		Simple mode	20	0.0110318	0.0119822	0.368756	-0.0124532	0.0345169	1.01109	0.987624	1.03512
		Weighted mode	20	0.0198713	0.00347884	1.66315e-05	0.0130527	0.0266898	1.02007	1.01314	1.02705
Serine to threonine ratio	RGS	MR Egger	22	0.0261333	0.00678159	0.000990603	0.0128413	0.0394252	1.02648	1.01292	1.04021
		Weighted median	22	0.0191383	0.00492339	0.000101395	0.0094885	0.0287882	1.01932	1.00953	1.02921
		Inverse variance weighted	22	0.0176112	0.00351707	5.51824e-07	0.0107178	0.0245047	1.01777	1.01078	1.02481
		Simple mode	22	0.00854042	0.0111055	0.450439	-0.0132263	0.0303071	1.00858	0.986861	1.03077
		Weighted mode	22	0.0288958	0.00579481	6.18802e-05	0.017538	0.0402536	1.02932	1.01769	1.04107
ALM	Oleoyl-linoleoyl-glycerol (18:1/18:2) [2] levels	MR Egger	601	-0.304155	0.0843834	0.000338843	-0.469547	-0.138764	0.737746	0.625286	0.870433
		Weighted median	601	-0.168381	0.0562804	0.00277314	-0.278691	-0.0580716	0.845032	0.756774	0.943582
		Inverse variance weighted	601	-0.162005	0.0367995	1.07071e-05	-0.234132	-0.0898782	0.850437	0.791257	0.914043
		Simple mode	601	-0.0103626	0.174729	0.952728	-0.352831	0.332106	0.989691	0.702696	1.3939
		Weighted mode	601	-0.123302	0.125341	0.325645	-0.36897	0.122367	0.883997	0.691446	1.13017
ALM	N-palmitoyl-sphingosine to N-stearoyl-sphingosine ratio	MR Egger	601	0.177354	0.0853601	0.038161	0.0100482	0.34466	1.19405	1.0101	1.41151
		Weighted median	601	0.127688	0.0554214	0.0212253	0.0190623	0.236314	1.1362	1.01925	1.26657
		Inverse variance weighted	601	0.156167	0.0371238	2.59178e-05	0.0834044	0.22893	1.16902	1.08698	1.25725
		Simple mode	601	0.457493	0.184819	0.0135853	0.095248	0.819738	1.58011	1.09993	2.2699
		Weighted mode	601	0.0232916	0.113746	0.837822	-0.19965	0.246233	1.02356	0.819017	1.2792
ALM	Benzoate to oleoyl-linoleoyl-glycerol (18:1 to 18:2) [2] ratio	MR Egger	601	-0.177218	0.072704	0.0150777	-0.319718	-0.0347186	0.837597	0.726354	0.965877
		Weighted median	601	-0.139514	0.0514025	0.00664466	-0.240263	-0.038765	0.869781	0.786421	0.961977
		Inverse variance weighted	601	-0.133887	0.0316495	2.33384e-05	-0.19592	-0.0718536	0.874689	0.822078	0.930667
		Simple mode	601	-0.438158	0.158414	0.00585135	-0.74865	-0.127666	0.645224	0.473005	0.880147
		Weighted mode	601	-0.0490758	0.106348	0.644631	-0.257517	0.159365	0.952109	0.772969	1.17277
ALM	N-acetylneuraminate levels	MR Egger	601	0.130879	0.0836251	0.118094	-0.0330258	0.294785	1.13983	0.967514	1.34284
		Weighted median	601	0.174992	0.0558687	0.00173505	0.065489	0.284494	1.19124	1.06768	1.32909
		Inverse variance weighted	601	0.155596	0.0363649	1.87948e-05	0.0843211	0.226872	1.16835	1.08798	1.25467
		Simple mode	601	0.164145	0.169958	0.334534	-0.168973	0.497264	1.17839	0.844532	1.64422
		Weighted mode	601	0.183583	0.104269	0.0788051	-0.0207848	0.38795	1.20151	0.97943	1.47396
ALM	1-(1-enyl-palmitoyl)-2-oleoyl-gpc (p-16:0/18:1) levels	MR Egger	600	0.248552	0.0896295	0.00572562	0.072878	0.424226	1.28217	1.0756	1.52841
		Weighted median	600	0.218261	0.059556	0.000247528	0.101531	0.334991	1.24391	1.10686	1.39793
		Inverse variance weighted	600	0.166038	0.039022	2.09072e-05	0.0895545	0.242521	1.18062	1.09369	1.27446
		Simple mode	600	0.320316	0.193658	0.0986451	-0.0592533	0.699886	1.37756	0.942468	2.01352
		Weighted mode	600	0.29919	0.127017	0.0188187	0.0502365	0.548144	1.34877	1.05152	1.73004
RGS	Oleoyl ethanolamide levels	MR Egger	165	-0.482878	0.41726	0.248859	-1.30071	0.334952	0.617005	0.272339	1.39787
		Weighted median	165	-0.499222	0.169324	0.00319503	-0.831098	-0.167347	0.607002	0.435571	0.845906
		Inverse variance weighted	165	-0.481056	0.11595	3.3416e-05	-0.708318	-0.253795	0.61813	0.492472	0.775851
		Simple mode	165	-0.927073	0.451646	0.0416953	-1.8123	-0.041846	0.39571	0.163278	0.959017
		Weighted mode	165	-0.529617	0.3897	0.176001	-1.29343	0.234195	0.588831	0.274329	1.26389
RGS	Eicosenoate (20:1) levels	MR Egger	165	-0.234873	0.417036	0.574076	-1.05226	0.582518	0.790672	0.349146	1.79054
		Weighted median	165	-0.387898	0.182664	0.0337069	-0.745919	-0.0298766	0.678482	0.474298	0.970565
		Inverse variance weighted	165	-0.526333	0.115902	5.59333e-06	-0.7535	-0.299166	0.590767	0.470716	0.741436
		Simple mode	165	-0.258415	0.502745	0.607938	-1.24379	0.726964	0.772275	0.288288	2.06879
		Weighted mode	165	-0.258415	0.464881	0.579055	-1.16958	0.652752	0.772275	0.310496	1.92082
WP	Carotene diol (3) levels	MR Egger	56	0.868623	1.19977	0.472197	-1.48293	3.22018	2.38363	0.226971	25.0326
		Weighted median	56	1.43367	0.399863	0.000336562	0.649937	2.2174	4.19405	1.91542	9.1834
		Inverse variance weighted	56	1.30473	0.29142	7.56496e-06	0.733544	1.87591	3.68668	2.08245	6.52675
		Simple mode	56	1.50586	0.930012	0.111129	-0.316966	3.32868	4.50801	0.728356	27.9015
		Weighted mode	56	1.47736	0.850252	0.0878869	-0.189137	3.14385	4.38135	0.827673	23.193
WP	Carotenoid levels (cryptoxanthin)	MR Egger	56	1.05691	1.15179	0.362897	-1.2006	3.31441	2.87746	0.301014	27.5062
		Weighted median	56	1.19236	0.37692	0.00155925	0.453595	1.93112	3.29484	1.57396	6.89724
		Inverse variance weighted	56	1.18025	0.279371	2.39284e-05	0.632684	1.72782	3.25519	1.88266	5.62835
		Simple mode	56	0.486926	0.892822	0.587698	-1.263	2.23686	1.62731	0.282803	9.36385
		Weighted mode	56	0.45489	0.884853	0.609252	-1.27942	2.1892	1.576	0.278198	8.9281
WP	Carotene diol (2) levels	MR Egger	56	1.10443	1.16606	0.347786	-1.18106	3.38991	3.0175	0.306953	29.6634
		Weighted median	56	1.28194	0.398257	0.00128696	0.501354	2.06252	3.60361	1.65095	7.86576
		Inverse variance weighted	56	1.18386	0.282818	2.8399e-05	0.629536	1.73818	3.26696	1.87674	5.687
		Simple mode	56	1.36123	0.908098	0.139595	-0.418644	3.1411	3.90099	0.657939	23.1293
		Weighted mode	56	1.42517	0.893827	0.116565	-0.326735	3.17707	4.15855	0.721275	23.9763
WP	Carotene diol (1) levels	MR Egger	56	1.71596	1.11387	0.129268	-0.467222	3.89914	5.56202	0.626741	49.3601
		Weighted median	56	1.24615	0.372554	0.000823157	0.515946	1.97636	3.47694	1.67522	7.21642
		Inverse variance weighted	56	1.22824	0.270898	5.78864e-06	0.697282	1.7592	3.41522	2.00829	5.8078
		Simple mode	56	1.88575	0.894928	0.0396789	0.131687	3.63981	6.59127	1.14075	38.0845
		Weighted mode	56	1.82544	0.850078	0.0361866	0.159285	3.49159	6.20551	1.17267	32.8382
