# Supplementary material for: Causal Relationship Between Circulating Metabolites and Sarcopenia‐Related Traits: A Mendelian Randomization and Experimental Study
Source: Food Sci Nutr. 2025 Jan 9;13(1):e4624. doi: 10.1002/fsn3.4624 (PMC11717068; doi:10.1002/fsn3.4624)
Supplement: Supplementary file 9 — Table S7. The genes with the highest overall V2G score related to the SNPs. [file FSN3-13-e4624-s003.xlsx]

## Sheet: Sheet1
Supplementary Table 6. The genes with highest overall V2G score related to the SNPs.
snp	b	se	p	gene	Nearest gene
rs2211050	0.0449998	0.0217465	0.038519	ABCC4	ABCC4
rs11633371	-2.13326	0.745449	0.00421354	ACAN	ACAN
rs73006226	-3.49938	1.26924	0.00583232	ACAT1	NPAT
rs6711390	-2.33384	1.15554	0.0434145	ACMSD	ACMSD
rs147233090	-2.66587	1.0713	0.0128306	ADAL	PDIA3
rs68049170	1.35792	0.67032	0.0427884	ADAMTS14	ADAMTS14
rs7485647	2.47044	0.813345	0.00238645	ADGRD1	ADGRD1
rs6570509	1.40127	0.705287	0.0469435	ADGRG6	ADGRG6
rs117818446	2.63745	1.25622	0.0357712	ADHFE1	RRS1
rs10749157	4.87464	1.39787	0.000488113	ADRB1	ADRB1
rs35288270	-1.5779	0.699518	0.0240895	AKR1C1	AKR1C1
rs1992855	0.0719197	0.0220399	0.00110178	ALDH1L1	ALDH1L1
rs1190540	2.91556	1.37948	0.0345562	ANKRD9	TECPR2
rs72933851	0.0893058	0.0274787	0.00115405	ANO1	ANO1
rs78457529	-1.35759	0.692527	0.0499559	ARHGAP17	ARHGAP17
rs190823861	2.7827	1.13333	0.0140754	ATAMTS3	ATAMTS3
rs7681151	0.0476105	0.021547	0.0271325	ATOH1	ATOH1
rs6962338	-4.55048	1.80398	0.0116536	AUTS2	AUTS2
rs28485212	3.33587	1.13878	0.00339689	AXIN2	AXIN2
rs12747822	5.01987	2.26667	0.0267848	BARHL2	BARHL2
rs11848096	4.85986	2.11929	0.0218393	BEGAIN	BEGAIN
rs6054491	-3.12516	1.2483	0.0122957	BMP2	BMP2
rs4682483	-3.31944	1.31964	0.0118894	BOC	BOC
rs4737446	-4.11711	1.62735	0.0114082	BPNT2	BPNT2
rs4369779	-2.2682	1.06442	0.0330948	CABLES1	CABLES1
rs56111611	0.0800583	0.0286776	0.00524373	CACNA2D1	CACNA2D1
rs144608253	0.0443707	0.019173	0.020655	CBLB	CBLB
rs34776209	1.48559	0.560268	0.008012	CCDC126	IGF2BP3
rs11959466	-3.04187	0.897287	0.000698739	CCDC152	CCDC152
rs6762851	2.48614	0.737734	0.00075176	CCDC66	TASOR
rs7301953	-3.20158	1.40905	0.0230769	CCDC92	ZNF664
rs139058708	-0.0703769	0.0246468	0.00429797	CCND2	CCND2
rs55717234	-2.59331	1.31917	0.0493145	CDC42SE1BNIPL
rs11060942	-2.39145	1.15806	0.0389174	CDK2AP1	OGFOD2
rs12074850	1.54908	0.658204	0.018598	CDKN2C	FAF1
rs12962050	-2.54917	1.07719	0.0179571	CELF4	CELF4
rs1823217	2.03518	0.90642	0.024749	CEP63	KY
rs4504126	-2.39772	1.10568	0.0301176	CLASP2	UBP1
rs6715064	-4.2921	1.77981	0.0158848	CNPPD1	CNPPD1
rs13391980	-2.32702	1.07787	0.0308575	COBLL1	GRB14
rs80280630	-3.02761	1.52581	0.0472265	COL27A1	ORM1
rs3778858	-3.48207	1.61427	0.031001	CPA4	CAP5
rs1047891	0.0481087	0.0041295	2.29459e-31	CPS1	CPS1
rs7129320	1.36463	0.591987	0.0211569	CPT1A	GAL
rs3792819	3.15868	1.3154	0.0163367	CREBRF	BNIP1
rs2925155	2.79341	1.21741	0.0217594	CRISPLD1	CRISPLD1
rs17408561	3.9745	1.68533	0.0183594	CUL3	CUL3
rs72664120	-0.0625894	0.0276911	0.0238043	CXXC4	CXXC4
rs1472852	-1.18619	0.340801	0.000500295	DACF16	NCNPG
rs9894577	1.45447	0.514961	0.0047366	DCAKD	HEXIM1
rs7633464	1.86536	0.85748	0.0296003	DCBLD2	DCBLD2
rs56207600	2.8894	1.43958	0.044738	DCPS	DCPS
rs4847378	2.24166	1.08451	0.0387368	DIPK1A	RPL5
rs76364830	-1.36795	0.658028	0.0376303	DLC1	C8ORF48
rs77013652	-3.03357	1.27402	0.017261	DLEU7	DLEU7
rs9517483	2.31429	1.00538	0.0213401	DOCK9	DOCK9
rs4622329	-2.54389	1.04883	0.0152893	DRAM1	DRAM1
rs62374079	0.0688413	0.0216624	0.00148338	DTWD2	DTWD2
rs59985551	-1.24785	0.568565	0.0281831	EFEMP1	EFEMP1
rs2226685	-3.48947	1.71422	0.04179	ERG	ERG
rs543650	1.24827	0.634464	0.0491321	ESR1	ESR1
rs73052033	2.98435	1.32162	0.0239397	ETV5	ETV5
rs11260035	-2.41253	1.17179	0.0395091	EVI5L	EVI5L
rs2791654	1.90683	0.742854	0.0102611	EXOSC10	SRM
rs78031802	0.0651753	0.0194892	0.000825269	FAM3C	FAM3C
rs55680124	6.48853	2.06995	0.0017207	FHL2	C2ORF49
rs28529426	-3.05113	1.33195	0.021979	FOXK1	FOXK1
rs1330826	-2.82019	1.25027	0.0240921	FRMD3	SPATA31D1
rs10748128	1.70419	0.684824	0.0128279	FRS2	FRS2
rs62048402	4.28825	1.56945	0.00628882	FTO	RPGRIP1L
rs34517439	-1.34058	0.599494	0.0253394	FUBP1	GIPC2
rs1260326	2.79732	0.4727	3.26361e-09	GCKR	GCKR
rs143119940	0.118829	0.0295984	5.952e-05	GLDC	GLDC
rs12616192	2.28171	1.14208	0.0457322	GLI2	GLI2
rs7034200	-4.0651	1.73869	0.0193858	GLIS3	GLIS3
rs11612462	3.87675	1.34176	0.00386101	GLT8D2	GLT8D2
rs2569888	2.99458	1.43199	0.0365104	GMDS	FOXC1
rs963317	-2.61596	1.17382	0.0258417	GNPDA2	GNPDA2
rs7076334	0.0794103	0.027621	0.00404027	GPR158	GPR158
rs2237485	-2.39654	1.03202	0.0202223	GRB10	GRB10
rs9366651	4.56273	1.68775	0.00686255	H4C8	BTN3A2
rs7689420	0.88765	0.445706	0.0464194	HHIP	HHIP
rs9266244	-1.21277	0.416597	0.00360132	HLA-B	HLA-B
rs10807137	-1.03143	0.483488	0.0328995	HMGA1	HMGA1
rs2607234	2.63696	1.15608	0.0225519	HPN	HPN
rs2578565	3.17406	1.17007	0.00667366	ICE1	ICE1
rs7321635	2.70366	1.29255	0.0364636	IFT88	XPO4
rs4252548	-1.25542	0.60278	0.0372772	IL11	IL11
rs2644135	4.76279	2.26106	0.035166	IPO9	SHISA4
rs17246129	-1.89309	0.670169	0.00473101	IRS1	IRS1
rs35711462	-6.02837	2.1416	0.0048794	ISL1	ISL1
rs10203320	2.91241	1.29357	0.0243574	ITGB1BP1	YWHAQ
rs909220	2.72442	1.05702	0.00995312	JDP2	JDP2
rs1899040	-2.71343	1.24768	0.029646	KCNE4	KCNE4
rs2230033	1.88891	0.591547	0.00140718	KCNJ25	KCNJ25
rs6693481	3.17415	1.16366	0.00637743	LAX1	ZC3H11A
rs2306196	0.0391086	0.0196761	0.0468537	LGALS7	CAPN12
rs2362487	-2.48087	1.23314	0.0442371	LHPP	LHPP
rs5753518	-2.22645	1.02379	0.0296521	LIMK2	LIMK2
rs9391254	1.93289	0.975169	0.0474676	LIN28B	LIN28B
rs61528919	2.53649	1.21469	0.0367819	LMF1	LMF1
rs2170670	4.49083	2.24296	0.0452644	LMO3	LMO3
rs2915031	0.0606084	0.0199913	0.00243153	LRMDA	LRMDA
rs72656010	0.647766	0.329398	0.0492392	LYN	PLAG1
rs4752829	-1.43566	0.667863	0.0315842	MADD	SPI1
rs40270	-3.00383	1.18301	0.0111121	MAP3K1	ANKRD55
rs273512	3.41229	1.68777	0.0431996	MAST3	IL12RB1
rs7148603	3.93912	1.78603	0.0274174	MBIP	MBIP
rs33986149	-2.65564	1.0548	0.0118134	MEF2C	MEF2C
rs4807472	-2.63872	0.989367	0.00765148	MFSD12	SMIM24
rs2274351	2.05811	0.853871	0.015938	MFSD13A	SUFU
rs8018486	-3.03223	1.44712	0.0361388	MIA2	FBXO33
rs2025609	4.29243	1.18612	0.00029589	MIER1	MIER1
rs35732917	-4.05513	0.857206	2.23813e-06	MLXIPL	TBL2
rs12340775	-3.23237	1.29593	0.0126226	MPDZ	MPDZ
rs2181834	1.31132	0.619126	0.0341737	MRPL43	SLF2
rs568267	-4.10439	1.4282	0.00405557	MTCL1	MTCL1
rs34345560	-2.07689	0.925183	0.0247779	MYEOV	MYEOV
rs2545339	5.79165	1.50504	0.000119007	NDST1	NDST1
rs234640	2.5893	1.22242	0.0341604	NIBAN1	NIBAN1
rs6975311	0.127055	0.0231008	3.79791e-08	NIPSNAP2	PSPH
rs10005035	2.12781	1.00449	0.0341499	NKX3-2	RAB28
rs781669	2.17309	0.915524	0.0176155	NOA1	NOA1
rs11187838	-0.965558	0.402977	0.0165723	NOC3L	NOC3L
rs488621	1.84154	0.815356	0.0239097	NOSTRIN	G6PC2
rs4985445	2.19635	0.953297	0.0212255	NQO1	WWP2
rs12347137	1.03324	0.410752	0.0118868	PAPPA	PAPPA
rs28519617	5.68225	2.07414	0.00615206	PCCB	MSL2
rs4683435	2.55392	1.27862	0.0457819	PCOLCE2	PCOLCE2
rs1444628	1.64657	0.675483	0.0147846	PDE3A	PDE3A
rs2287821	-2.84167	0.987176	0.00399461	PEPD	CEBPG
rs545104	-3.07992	1.26197	0.0146641	PHLDB1	TREH
rs34287	-1.6972	0.850198	0.0459073	PIK3R1	PIK3R1
rs9647379	-1.67021	0.748521	0.0256582	PLD1	FNDC3B
rs7610055	-1.70242	0.612383	0.00543602	PPAPG	PPAPG
rs6739278	-1.92656	0.935481	0.0394526	PPM1B	PPM1B
rs7795394	4.86093	1.70145	0.00427763	PPP1R3A	PPP1R3A
rs2126263	0.0765319	0.0263335	0.00365789	PPP1R3B	PPP1R3B
rs10822117	2.27743	1.05789	0.0313338	PRKG1	PRKG1
rs11210892	2.88473	1.43489	0.0443869	PTPRF	KDM4A
rs7896518	3.51023	1.53083	0.0218463	REEP3	REEP3
rs74379684	2.43639	1.08661	0.0249492	RGMA	RGMA
rs12672217	-3.21403	1.18276	0.00657955	RNF32	RNF32
rs111622870	-2.66943	1.32966	0.0446852	RNF4	FAM193A
rs12536902	4.09088	1.40468	0.00358767	RP9	BBS9
rs867529	-2.70736	0.963761	0.00496701	RPIA	EIF2AK3
rs2070598	1.56929	0.765441	0.0403472	RPS6KL1	DLST
rs62395189	0.0474595	0.0237298	0.0455003	RUFY1	RUFY1
rs9610447	2.62409	1.30678	0.0446364	SCARF2	ZNF74
rs12042959	4.7345	1.70962	0.00561723	SDCCAG8	SDCCAG8
rs72841270	1.50322	0.721422	0.0371886	SFXN2	AS3MT
rs11150623	4.02418	1.6511	0.0147987	SH2B1	ATP2A1
rs3184504	-2.13442	0.795464	0.0072913	SH2B3	SH2B3
rs34962409	0.0768093	0.0295421	0.00932238	SLC1A6	CCDC105
rs12312144	0.0570978	0.021914	0.00917289	SLC38A4	SLC38A4
rs35230100	1.54554	0.65837	0.0188985	SMOC1	SMOC1
rs2763263	2.24873	1.00253	0.0248932	SMOC2	SMOC2
rs1885690	-4.84797	1.84592	0.00863162	SMPD2	CD164
rs4643373	4.68003	2.17532	0.0314428	SNF8	IGF2BP1
rs60804050	-1.561	0.769028	0.0423738	SPAG17	SPAG17
rs4384293	0.0613902	0.0204567	0.00269117	SPATA17	GPATCH2
rs116052377	2.47126	1.14368	0.0307115	SPYR1	SPYR1
rs71452677	0.0415584	0.0209734	0.0475376	SRRM4	SRRM4
rs6452434	-0.0596577	0.0278835	0.0323924	SSBP2	ATG10
rs12537943	0.156161	0.0285294	4.40774e-08	SUMF2	PHKG1
rs1324538	-1.60819	0.708034	0.023126	SUPT3H	RUNX2
rs3768495	2.26907	0.957803	0.0178347	SYPL2	SORT1
rs72894003	1.66872	0.782083	0.0328683	TCP11	UHRF1BP1
rs900399	-2.90198	0.965445	0.00264846	TIPARP	CCNL1
rs4383083	3.04254	1.45407	0.0364003	TLN2	TPM1
rs1168768	3.02937	1.51191	0.0451055	TMBIM4	LLPH
rs55933039	0.0717775	0.0284635	0.0116776	TMEM170B	TMEM170B
rs6603803	-2.96045	1.29972	0.0227405	TMEM52	TMEM52
rs10864899	3.08776	1.40302	0.0277503	TMEM87B	FBLN7
rs78766798	-2.12099	0.874295	0.0152686	TNFSF12	TNFSF12
rs144109601	5.23335	1.39918	0.000183797	TRIM13	SPRYD7
rs78000963	5.01576	1.7042	0.00324868	TRIM31	GLN1
rs10278546	3.66959	1.82849	0.0447607	TRIP6	ACHE
rs2142331	-2.52967	0.925303	0.00625918	TRPS1	TRPS1
rs2347603	2.32922	0.996287	0.0193924	TTC7A	STPG4
rs7789719	5.39146	2.1585	0.0124974	TYW1	SPDYE21
rs2112617	2.09927	0.994898	0.0348554	UBE2Z	ATP5MC1
rs13123591	-2.73401	0.838605	0.00111341	USP53	USP53
rs115912456	1.89726	0.651487	0.00358891	VCAN	VACA
rs12512942	2.23686	1.07011	0.0365905	VEGFC	VEGFC
rs12763284	-3.46703	1.58224	0.0284361	WBP1L	WBP1L
rs3764002	1.8822	0.612421	0.00211653	WSCD2	WSCD2
rs41311445	-1.86943	0.837332	0.0255754	XPNPEP3	SNU13
rs12541381	1.12797	0.557028	0.0428698	ZFAT	ZFAT
rs61729527	3.13483	0.964509	0.00115332	ZFHX4	PEX2
rs2490302	4.59552	1.32028	0.000500055	ZNF25	ANKRD30A
rs77364196	2.80778	1.04498	0.00721123	ZNF469	ZNF469
rs35073631	4.44569	1.37013	0.0011757	ZNF521	ZNF521
